# Supplementary material for: Priority effects during fungal community establishment in beech wood
Source: ISME J. 2015 Mar 20;9(10):2246–60. doi: 10.1038/ismej.2015.38 (PMC4579477; doi:10.1038/ismej.2015.38)
Supplement: Supplementary Table 1 [file ismej201538x5.xls]

## Sheet: Sheet1
Supplementary Table 1. Details of primers used. Primers were designed by Ihrmark et al. (2012).
Primer name	Sequence	Tag sequence
Tag1-ITS4	ACACAGAGTCCTCCGCTTATTGATATGC	ACACAGAG
Tag2-ITS4	ACACGCACTCCTCCGCTTATTGATATGC	ACACGCAC
Tag3-ITS4	ACACTCGCTCCTCCGCTTATTGATATGC	ACACTCGC
Tag4-ITS4	ACACTGACTCCTCCGCTTATTGATATGC	ACACTGAC
Tag5-ITS4	ACAGAGCGTCCTCCGCTTATTGATATGC	ACAGAGCG
Tag6-ITS4	ACAGCGACTCCTCCGCTTATTGATATGC	ACAGCGAC
Tag7-ITS4	ACAGTACATCCTCCGCTTATTGATATGC	ACAGTACA
Tag8-ITS4	ACATAGACTCCTCCGCTTATTGATATGC	ACATAGAC
Tag9-ITS4	ACATGCGCTCCTCCGCTTATTGATATGC	ACATGCGC
Tag10-ITS4	ACGAGTCGTCCTCCGCTTATTGATATGC	ACGAGTCG
Tag11-ITS4	ACGATACATCCTCCGCTTATTGATATGC	ACGATACA
Tag12-ITS4	ACGCAGACTCCTCCGCTTATTGATATGC	ACGCAGAC
Tag13-ITS4	ACGCATGCTCCTCCGCTTATTGATATGC	ACGCATGC
Tag14-ITS4	ACGCTACGTCCTCCGCTTATTGATATGC	ACGCTACG
Tag15-ITS4	ACGTCTGATCCTCCGCTTATTGATATGC	ACGTCTGA
Tag16-ITS4	ACTATAGCTCCTCCGCTTATTGATATGC	ACTATAGC
Tag17-ITS4	ACTCACGCTCCTCCGCTTATTGATATGC	ACTCACGC
Tag18-ITS4	ACTCTGCGTCCTCCGCTTATTGATATGC	ACTCTGCG
Tag19-ITS4	ACTGTCGATCCTCCGCTTATTGATATGC	ACTGTCGA
Tag20-ITS4	AGACACACTCCTCCGCTTATTGATATGC	AGACACAC
Tag21-ITS4	AGACAGCGTCCTCCGCTTATTGATATGC	AGACAGCG
Tag22-ITS4	AGACTGAGTCCTCCGCTTATTGATATGC	AGACTGAG
Tag23-ITS4	AGATAGAGTCCTCCGCTTATTGATATGC	AGATAGAG
Tag24-ITS4	AGATGACGTCCTCCGCTTATTGATATGC	AGATGACG
Tag25-ITS4	AGCAGTCGTCCTCCGCTTATTGATATGC	AGCAGTCG
Tag26-ITS4	AGCGCTAGTCCTCCGCTTATTGATATGC	AGCGCTAG
Tag27-ITS4	AGCGTACATCCTCCGCTTATTGATATGC	AGCGTACA
Tag28-ITS4	AGTACGAGTCCTCCGCTTATTGATATGC	AGTACGAG
Tag29-ITS4	AGTAGTCATCCTCCGCTTATTGATATGC	AGTAGTCA
Tag30-ITS4	AGTATACGTCCTCCGCTTATTGATATGC	AGTATACG
Tag31-ITS4	AGTATGCATCCTCCGCTTATTGATATGC	AGTATGCA
Tag32-ITS4	AGTCATCATCCTCCGCTTATTGATATGC	AGTCATCA
Tag33-ITS4	AGTGCACGTCCTCCGCTTATTGATATGC	AGTGCACG
Tag34-ITS4	ATCACTACTCCTCCGCTTATTGATATGC	ATCACTAC
Tag35-ITS4	ATCTCGCGTCCTCCGCTTATTGATATGC	ATCTCGCG
Tag36-ITS4	ATGTGCAGTCCTCCGCTTATTGATATGC	ATGTGCAG
gITS7	GTGARTCATCGARTCTTTG	-
