# Supplementary material for: Priority effects during fungal community establishment in beech wood
Source: ISME J. 2015 Mar 20;9(10):2246–60. doi: 10.1038/ismej.2015.38 (PMC4579477; doi:10.1038/ismej.2015.38)
Supplement: Supplementary Table 2 [file ismej201538x6.xls]

## Sheet: Sheet1
Supplementary Table 2. NMDS, diversity and evenness tests output for community data with and without rarefaction and fourth root transformation. df, degrees of freedom; F, F-statistic; P, P-value. For the Adonis-Simper test, P<0.05 indicates a significant difference in OTU profiles between one or more precoloniser species. For the Beta-dipser test, P>0.05 indicates no significant differences in v…
		No rarefaction		Rarefied to 205 OTUs/sample
		Raw	Fourth root transformed	Raw	Fourth root transformed
Ordination stress value		0.255	0.208	0.265	0.243
Adonis-simper	df	62	62	62	62
	F	1.6683	2.0663	1.9184	2.3561
	P	0.001	0.001	0.001	0.001
Beta-disper	df	62	62	62	62
	F	0.5557	1.719	0.5463	1.3679
	P	0.7882	0.1236	0.7956	0.2374
No. OTUs		1017	1017	205	205
