# Supplementary material for: Priority effects during fungal community establishment in beech wood
Source: ISME J. 2015 Mar 20;9(10):2246–60. doi: 10.1038/ismej.2015.38 (PMC4579477; doi:10.1038/ismej.2015.38)
Supplement: Supplementary Table 4 [file ismej201538x8.xls]

## Sheet: Sheet1
Supplementary Table 4. Overview of reisolation summary statistics
		% total		% total disks with all reisolations consistent
		Reisolation points	Disks
Original pre-coloniser		29.6	42.8	14.9
Bacterial contaminants		39.7	62.4	21.3
Other fungal mycelia	Combined	66.2	92.8	32.4
	'Contaminants'	60.2	88.5	31.6
	Potential wood decayers	6	61.2	0.8
